# Supplementary material for: A real-world disproportionality analysis of cyclosporine from the FDA Adverse Event Reporting System (FAERS) database
Source: Braz J Med Biol Res. 2024 Jul 29;57:e13392. doi: 10.1590/1414-431X2024e13392 (PMC11290814; doi:10.1590/1414-431X2024e13392)
Supplement: Supplementary file 1 [file 1414-431X-bjmbr-57-e13392-suppl.xlsx]

## Sheet: Supplementary Table S1
Supplementary Table S1. All signal strengths of AEs of cyclosporine at PTs level ranked by EBGM in the FAERS.
Adverse events (AEs)	SOC	Case reports	ROR (95%CI)	PRR (95%CI)	IC (IC025)	EBGM (EBGM05)
Punctal plug insertion	Surgical and medical procedures	26	2773.58 (967.88-7948.01)	2769.9 (966.78-7935.98)	8.53 (6.79)	370.19 (129.18)
Acute graft versus host disease in liver	Hepatobiliary disorders	71	218.46 (164.08-290.86)	217.67 (163.6-289.61)	7.17 (6.28)	144.41 (108.46)
Biliary anastomosis complication	Injury, poisoning and procedural complications	19	300.17 (166.88-539.92)	299.88 (166.77-539.22)	7.46 (5.73)	176.43 (98.08)
Scleral hyperaemia	Eye disorders	61	160.96 (119.87-216.14)	160.46 (119.58-215.32)	6.87 (5.93)	116.84 (87.01)
Acute graft versus host disease in skin	Immune system disorders	148	127.86 (106.36-153.7)	126.9 (105.68-152.38)	6.61 (6.02)	98.01 (81.53)
Acute graft versus host disease in intestine	Gastrointestinal disorders	76	139.54 (107.67-180.84)	139 (107.33-180.01)	6.72 (5.88)	105.06 (81.06)
Chronic graft versus host disease in skin	Immune system disorders	83	134.03 (104.71-171.58)	133.47 (104.35-170.72)	6.67 (5.87)	101.87 (79.58)
Chronic graft versus host disease in intestine	Gastrointestinal disorders	21	186.63 (111.74-311.73)	186.44 (111.66-311.28)	7.02 (5.44)	130 (77.83)
Complications of bone marrow transplant	Injury, poisoning and procedural complications	28	165.96 (107.23-256.85)	165.72 (107.13-256.37)	6.9 (5.54)	119.6 (77.28)
Chronic graft versus host disease in liver	Hepatobiliary disorders	43	142.36 (100.78-201.09)	142.05 (100.61-200.54)	6.74 (5.64)	106.78 (75.6)
Chronic graft versus host disease oral	Gastrointestinal disorders	22	170.65 (104.06-279.84)	170.46 (103.98-279.42)	6.93 (5.4)	122.04 (74.42)
Graft versus host disease in gastrointestinal tract	Gastrointestinal disorders	178	110.29 (93.49-130.11)	109.3 (92.76-128.79)	6.45 (5.91)	87.19 (73.91)
Chronic graft versus host disease	Immune system disorders	188	99.12 (84.53-116.22)	98.18 (83.84-114.98)	6.32 (5.8)	79.98 (68.21)
Acute graft versus host disease	Immune system disorders	191	85.52 (73.17-99.95)	84.7 (72.56-98.86)	6.15 (5.63)	70.82 (60.6)
Foreign body sensation in eyes	Eye disorders	325	81.2 (72.07-91.49)	79.87 (71.01-89.84)	6.08 (5.68)	67.42 (59.84)
Eye irritation	Eye disorders	2812	84.18 (80.66-87.86)	72.24 (69.58-74.99)	5.95 (5.81)	61.91 (59.32)
Product container issue	Product issues	566	71.67 (65.5-78.42)	69.63 (63.78-76.01)	5.91 (5.61)	59.99 (54.83)
Graft versus host disease in skin	Immune system disorders	114	75.4 (61.76-92.06)	74.97 (61.47-91.44)	6 (5.34)	63.9 (52.34)
Graft versus host disease in eye	Immune system disorders	21	104.17 (64.63-167.89)	104.06 (64.59-167.64)	6.39 (4.89)	83.83 (52.01)
Chronic graft versus host disease in eye	Immune system disorders	13	120.51 (65.1-223.08)	120.43 (65.08-222.86)	6.56 (4.67)	94.12 (50.84)
Multiple use of single-use product	Injury, poisoning and procedural complications	408	63.17 (56.88-70.15)	61.87 (55.82-68.58)	5.76 (5.41)	54.16 (48.77)
Graft versus host disease in liver	Hepatobiliary disorders	44	79.63 (57.7-109.89)	79.45 (57.6-109.58)	6.07 (5.03)	67.12 (48.64)
Complications of transplanted heart	Cardiac disorders	16	98.89 (57.4-170.39)	98.81 (57.37-170.19)	6.33 (4.64)	80.4 (46.67)
Heart transplant rejection	Cardiac disorders	39	71.47 (50.9-100.35)	71.33 (50.83-100.09)	5.94 (4.84)	61.24 (43.62)
Blood stem cell transplant failure	Injury, poisoning and procedural complications	11	104.22 (53.9-201.53)	104.17 (53.89-201.36)	6.39 (4.38)	83.9 (43.39)
Product delivery mechanism issue	Product issues	186	56.5 (48.46-65.88)	55.98 (48.07-65.18)	5.63 (5.12)	49.59 (42.54)
Oral administration complication	General disorders and administration site conditions	50	65.93 (48.93-88.83)	65.76 (48.84-88.55)	5.84 (4.87)	57.1 (42.38)
Immunosuppressant drug level decreased	Investigations	50	65.12 (48.35-87.72)	64.96 (48.26-87.44)	5.82 (4.85)	56.5 (41.94)
Superficial injury of eye	Injury, poisoning and procedural complications	47	64.55 (47.49-87.75)	64.4 (47.4-87.49)	5.81 (4.81)	56.08 (41.25)
Graft versus host disease	Immune system disorders	222	52.83 (45.92-60.77)	52.24 (45.47-60.01)	5.54 (5.08)	46.64 (40.55)
Graft versus host disease in lung	Respiratory, thoracic and mediastinal disorders	25	67.94 (44.54-103.64)	67.86 (44.5-103.46)	5.87 (4.53)	58.67 (38.46)
Sclerodactylia	Skin and subcutaneous tissue disorders	6	121.79 (49.15-301.79)	121.75 (49.15-301.63)	6.57 (3.93)	94.92 (38.31)
Lacrimal duct procedure	Surgical and medical procedures	4	170.49 (53.47-543.65)	170.46 (53.46-543.45)	6.93 (3.72)	122.04 (38.27)
Immunosuppressant drug level increased	Investigations	91	47.98 (38.61-59.61)	47.76 (38.47-59.28)	5.43 (4.71)	43.04 (34.64)
Renal transplant failure	Renal and urinary disorders	40	53.21 (38.29-73.93)	53.1 (38.24-73.74)	5.56 (4.5)	47.33 (34.06)
Lacrimation decreased	Eye disorders	16	63.77 (37.7-107.86)	63.72 (37.69-107.74)	5.8 (4.15)	55.56 (32.85)
Encephalitis fungal	Nervous system disorders	5	101.49 (38.26-269.17)	101.46 (38.26-269.05)	6.36 (3.57)	82.14 (30.97)
Spermatozoa progressive motility decreased	Investigations	7	74.6 (33.41-166.55)	74.57 (33.41-166.45)	5.99 (3.62)	63.62 (28.5)
Liver transplant rejection	Injury, poisoning and procedural complications	46	42.34 (31.27-57.35)	42.25 (31.21-57.18)	5.27 (4.28)	38.53 (28.45)
Gingival hypertrophy	Gastrointestinal disorders	64	39.65 (30.68-51.25)	39.53 (30.61-51.04)	5.18 (4.34)	36.26 (28.05)
Instillation site pain	General disorders and administration site conditions	108	35.16 (28.88-42.8)	34.97 (28.76-42.53)	5.02 (4.37)	32.4 (26.61)
Obliterative bronchiolitis	Respiratory, thoracic and mediastinal disorders	34	40.65 (28.59-57.81)	40.59 (28.56-57.68)	5.21 (4.08)	37.14 (26.12)
Eye discharge	Eye disorders	216	32.26 (28.07-37.07)	31.92 (27.81-36.62)	4.9 (4.43)	29.76 (25.9)
Idiopathic pneumonia syndrome	Respiratory, thoracic and mediastinal disorders	9	59.03 (29.39-118.55)	59 (29.39-118.46)	5.7 (3.59)	51.95 (25.87)
Sebaceous hyperplasia	Skin and subcutaneous tissue disorders	6	71.05 (29.93-168.63)	71.02 (29.93-168.54)	5.93 (3.41)	61.02 (25.71)
Familial haemophagocytic lymphohistiocytosis	Congenital, familial and genetic disorders	3	116.24 (32.42-416.69)	116.22 (32.43-416.56)	6.52 (3.09)	91.53 (25.53)
Keratomileusis	Surgical and medical procedures	7	62.17 (28.13-137.41)	62.15 (28.12-137.32)	5.76 (3.42)	54.36 (24.6)
BK virus infection	Infections and infestations	66	33.55 (26.11-43.12)	33.44 (26.04-42.95)	4.96 (4.14)	31.08 (24.18)
Pyogenic granuloma	Gastrointestinal disorders	16	43.19 (25.82-72.24)	43.15 (25.81-72.15)	5.3 (3.69)	39.28 (23.48)
Lacrimation disorder	Eye disorders	5	68.75 (26.73-176.82)	68.73 (26.73-176.74)	5.89 (3.19)	59.32 (23.07)
Cystitis haemorrhagic	Renal and urinary disorders	70	30.83 (24.18-39.31)	30.72 (24.11-39.14)	4.84 (4.05)	28.72 (22.53)
Nephropathy toxic	Renal and urinary disorders	220	27.67 (24.13-31.74)	27.37 (23.9-31.35)	4.69 (4.23)	25.78 (22.48)
Eye pain	Eye disorders	969	25.9 (24.23-27.67)	24.66 (23.15-26.27)	4.55 (4.32)	23.37 (21.87)
Malignant neoplasm of conjunctiva	Eye disorders	5	62.68 (24.51-160.29)	62.67 (24.51-160.21)	5.78 (3.09)	54.76 (21.42)
Eye complication associated with device	Eye disorders	7	52.35 (23.88-114.79)	52.33 (23.87-114.72)	5.55 (3.23)	46.72 (21.31)
Abnormal sensation in eye	Eye disorders	75	28.46 (22.52-35.97)	28.36 (22.46-35.81)	4.74 (3.97)	26.65 (21.09)
Lung transplant rejection	Respiratory, thoracic and mediastinal disorders	15	38.77 (22.85-65.78)	38.74 (22.84-65.71)	5.15 (3.51)	35.59 (20.98)
Lymphoid tissue hypoplasia	Blood and lymphatic system disorders	5	60.89 (23.85-155.44)	60.88 (23.85-155.37)	5.74 (3.06)	53.39 (20.92)
Cryptococcal meningoencephalitis	Infections and infestations	4	68.2 (23.73-195.97)	68.18 (23.73-195.9)	5.88 (2.94)	58.92 (20.5)
Post transplant lymphoproliferative disorder	Infections and infestations	102	26.33 (21.55-32.18)	26.2 (21.46-31.98)	4.63 (3.97)	24.74 (20.25)
Product primary packaging issue	Product issues	5	57.6 (22.64-146.57)	57.59 (22.63-146.51)	5.67 (3)	50.85 (19.98)
Adenovirus infection	Infections and infestations	48	28.56 (21.31-38.26)	28.49 (21.28-38.14)	4.74 (3.79)	26.77 (19.98)
Ocular hyperaemia	Eye disorders	743	22.06 (20.46-23.77)	21.26 (19.77-22.85)	4.34 (4.09)	20.29 (18.83)
Eyelid sensory disorder	Eye disorders	6	47.36 (20.37-110.1)	47.35 (20.37-110.04)	5.42 (2.96)	42.71 (18.37)
Posterior reversible encephalopathy syndrome	Nervous system disorders	187	21.83 (18.83-25.3)	21.63 (18.69-25.04)	4.37 (3.88)	20.63 (17.8)
Corneal abrasion	Eye disorders	26	28.09 (18.88-41.78)	28.05 (18.87-41.7)	4.72 (3.45)	26.38 (17.73)
Kidney transplant rejection	Renal and urinary disorders	68	23.91 (18.72-30.54)	23.83 (18.67-30.41)	4.5 (3.7)	22.62 (17.71)
Arteriosclerotic retinopathy	Vascular disorders	4	56.83 (20.02-161.33)	56.82 (20.02-161.26)	5.65 (2.75)	50.25 (17.7)
Chronic spontaneous urticaria	Immune system disorders	24	28.44 (18.81-43.01)	28.41 (18.8-42.93)	4.74 (3.42)	26.7 (17.66)
Thymus hypoplasia	Congenital, familial and genetic disorders	5	48.44 (19.2-122.17)	48.42 (19.2-122.11)	5.45 (2.81)	43.59 (17.28)
Lacrimation increased	Eye disorders	431	20.2 (18.32-22.27)	19.78 (17.98-21.76)	4.24 (3.92)	18.95 (17.18)
Glomerulosclerosis	Renal and urinary disorders	13	32.42 (18.44-56.98)	32.4 (18.44-56.93)	4.92 (3.17)	30.18 (17.17)
Ototoxicity	Ear and labyrinth disorders	37	25.31 (18.16-35.28)	25.27 (18.14-35.19)	4.58 (3.51)	23.91 (17.16)
Hirsutism	Endocrine disorders	22	27.68 (17.98-42.62)	27.66 (17.97-42.56)	4.7 (3.33)	26.03 (16.91)
Still's disease	General disorders and administration site conditions	21	27.82 (17.89-43.27)	27.79 (17.88-43.21)	4.71 (3.31)	26.15 (16.81)
Erythema of eyelid	Skin and subcutaneous tissue disorders	71	21.73 (17.11-27.6)	21.66 (17.07-27.48)	4.37 (3.58)	20.66 (16.27)
Philadelphia positive chronic myeloid leukaemia	Blood and lymphatic system disorders	6	40.6 (17.57-93.8)	40.59 (17.57-93.75)	5.21 (2.78)	37.14 (16.07)
Incorrect dose administered by product	Injury, poisoning and procedural complications	30	23.49 (16.26-33.94)	23.46 (16.25-33.87)	4.48 (3.3)	22.29 (15.43)
Dry eye	Eye disorders	557	17.9 (16.43-19.51)	17.42 (16.02-18.94)	4.07 (3.78)	16.78 (15.39)
Aplastic anaemia	Blood and lymphatic system disorders	66	20.67 (16.14-26.47)	20.6 (16.1-26.37)	4.3 (3.49)	19.7 (15.38)
Ocular discomfort	Eye disorders	143	18.36 (15.52-21.71)	18.23 (15.43-21.54)	4.13 (3.57)	17.52 (14.81)
Cytomegalovirus infection	Infections and infestations	192	17.63 (15.25-20.38)	17.47 (15.13-20.17)	4.07 (3.59)	16.82 (14.55)
Eye pruritus	Eye disorders	399	17 (15.37-18.81)	16.67 (15.1-18.41)	4.01 (3.67)	16.08 (14.54)
Focal segmental glomerulosclerosis	Renal and urinary disorders	29	22.18 (15.27-32.22)	22.15 (15.25-32.16)	4.4 (3.2)	21.1 (14.52)
Pulmonary air leakage	Pregnancy, puerperium and perinatal conditions	5	39.47 (15.79-98.67)	39.46 (15.79-98.63)	5.18 (2.57)	36.2 (14.48)
Renal tubular atrophy	Renal and urinary disorders	17	24.83 (15.22-40.5)	24.81 (15.22-40.45)	4.55 (3.02)	23.5 (14.41)
Hypertensive encephalopathy	Vascular disorders	9	30.21 (15.36-59.41)	30.2 (15.36-59.37)	4.82 (2.79)	28.27 (14.37)
Epidermodysplasia verruciformis	Infections and infestations	7	32.44 (15.04-69.95)	32.42 (15.04-69.91)	4.92 (2.65)	30.2 (14)
Respiratory tract infection fungal	Infections and infestations	10	27.87 (14.7-52.84)	27.85 (14.69-52.8)	4.71 (2.77)	26.2 (13.82)
Chimerism	Congenital, familial and genetic disorders	3	51.14 (15.44-169.41)	51.14 (15.44-169.36)	5.52 (2.34)	45.76 (13.82)
Trichophytic granuloma	Skin and subcutaneous tissue disorders	3	51.14 (15.44-169.41)	51.14 (15.44-169.36)	5.52 (2.34)	45.76 (13.82)
Non-alcoholic fatty liver	Hepatobiliary disorders	13	25.08 (14.33-43.89)	25.07 (14.33-43.85)	4.57 (2.84)	23.73 (13.56)
Adenoviral haemorrhagic cystitis	Infections and infestations	4	40.59 (14.55-113.22)	40.59 (14.55-113.17)	5.21 (2.38)	37.14 (13.32)
Epstein-Barr virus infection	Infections and infestations	67	17.5 (13.7-22.35)	17.44 (13.67-22.26)	4.07 (3.27)	16.79 (13.15)
Plasmablastic lymphoma	Blood and lymphatic system disorders	8	28.42 (13.89-58.15)	28.41 (13.89-58.11)	4.74 (2.61)	26.7 (13.05)
Adenovirus reactivation	Infections and infestations	4	39.65 (14.23-110.47)	39.64 (14.23-110.42)	5.18 (2.35)	36.35 (13.05)
Eyelid irritation	Skin and subcutaneous tissue disorders	33	18.8 (13.27-26.66)	18.77 (13.25-26.6)	4.17 (3.05)	18.03 (12.72)
Mixed connective tissue disease	Immune system disorders	7	28.69 (13.35-61.69)	28.68 (13.34-61.65)	4.75 (2.5)	26.94 (12.53)
Hypertrichosis	Skin and subcutaneous tissue disorders	29	18.61 (12.83-27)	18.58 (12.82-26.94)	4.16 (2.96)	17.85 (12.3)
Complications of transplanted kidney	Renal and urinary disorders	26	19 (12.82-28.14)	18.97 (12.81-28.09)	4.19 (2.93)	18.21 (12.29)
American trypanosomiasis	Infections and infestations	6	29.4 (12.85-67.24)	29.39 (12.85-67.21)	4.78 (2.39)	27.56 (12.05)
Ocular rosacea	Eye disorders	4	35.52 (12.81-98.51)	35.51 (12.81-98.47)	5.04 (2.22)	32.86 (11.85)
Thrombotic microangiopathy	Vascular disorders	106	14.67 (12.09-17.82)	14.6 (12.04-17.71)	3.82 (3.18)	14.15 (11.65)
Kaposi's sarcoma	Neoplasms benign, malignant and unspecified (incl cysts and polyps)	45	16.22 (12.04-21.85)	16.18 (12.02-21.79)	3.97 (3)	15.63 (11.6)
Chronic allograft nephropathy	Renal and urinary disorders	10	23.05 (12.2-43.55)	23.04 (12.19-43.52)	4.45 (2.52)	21.9 (11.59)
Toxic leukoencephalopathy	Nervous system disorders	16	19.95 (12.08-32.95)	19.94 (12.08-32.91)	4.25 (2.69)	19.09 (11.56)
Epstein-Barr viraemia	Infections and infestations	13	20.53 (11.77-35.83)	20.52 (11.76-35.79)	4.29 (2.58)	19.62 (11.24)
Ewing's sarcoma	Musculoskeletal and connective tissue disorders	7	25.29 (11.8-54.21)	25.28 (11.79-54.18)	4.58 (2.34)	23.92 (11.16)
Cytomegalovirus infection reactivation	Infections and infestations	28	16.8 (11.52-24.52)	16.78 (11.51-24.48)	4.02 (2.81)	16.18 (11.09)
Kidney fibrosis	Renal and urinary disorders	22	17.48 (11.41-26.77)	17.46 (11.4-26.73)	4.07 (2.72)	16.81 (10.97)
Complications of transplanted liver	Hepatobiliary disorders	5	28.8 (11.64-71.25)	28.79 (11.64-71.21)	4.76 (2.19)	27.03 (10.93)
Epstein-Barr virus associated lymphoma	Blood and lymphatic system disorders	9	22.31 (11.41-43.61)	22.3 (11.41-43.58)	4.41 (2.39)	21.24 (10.86)
Lupus vasculitis	Musculoskeletal and connective tissue disorders	3	37.61 (11.55-122.45)	37.6 (11.55-122.41)	5.11 (2)	34.63 (10.64)
Oligospermia	Reproductive system and breast disorders	4	31 (11.23-85.54)	30.99 (11.23-85.51)	4.86 (2.06)	28.96 (10.49)
Excessive eye blinking	Eye disorders	17	17.73 (10.91-28.8)	17.71 (10.91-28.77)	4.09 (2.57)	17.05 (10.49)
Renal vein thrombosis	Vascular disorders	9	21.32 (10.91-41.64)	21.31 (10.91-41.61)	4.35 (2.33)	20.34 (10.41)
Transplant failure	Injury, poisoning and procedural complications	28	15.56 (10.67-22.69)	15.54 (10.66-22.65)	3.91 (2.7)	15.02 (10.3)
Product packaging quantity issue	Product issues	118	12.67 (10.54-15.22)	12.6 (10.5-15.12)	3.62 (3.01)	12.27 (10.21)
Asthenopia	Eye disorders	54	13.73 (10.47-18.01)	13.7 (10.45-17.95)	3.73 (2.85)	13.3 (10.14)
Gastroenteritis rotavirus	Gastrointestinal disorders	4	29.39 (10.67-80.97)	29.39 (10.67-80.94)	4.78 (2)	27.56 (10)
Graft loss	Injury, poisoning and procedural complications	11	19.07 (10.42-34.88)	19.05 (10.42-34.86)	4.19 (2.35)	18.28 (9.99)
Eyelids pruritus	Eye disorders	28	14.94 (10.24-21.77)	14.91 (10.23-21.74)	3.85 (2.65)	14.44 (9.91)
Corneal endotheliitis	Eye disorders	3	34.56 (10.65-112.09)	34.55 (10.65-112.05)	5 (1.9)	32.04 (9.88)
Primary effusion lymphoma	Blood and lymphatic system disorders	3	34.56 (10.65-112.09)	34.55 (10.65-112.05)	5 (1.9)	32.04 (9.88)
Bacillary angiomatosis	Hepatobiliary disorders	4	28.9 (10.49-79.56)	28.89 (10.5-79.53)	4.76 (1.97)	27.12 (9.85)
Transplant rejection	Injury, poisoning and procedural complications	63	13.03 (10.13-16.75)	12.99 (10.11-16.68)	3.66 (2.84)	12.63 (9.83)
Cytomegalovirus viraemia	Infections and infestations	34	14.28 (10.15-20.11)	14.26 (10.14-20.06)	3.79 (2.69)	13.83 (9.82)
Mycobacterium marinum infection	Infections and infestations	5	24.5 (9.95-60.34)	24.49 (9.94-60.31)	4.54 (1.99)	23.21 (9.42)
Acute disseminated encephalomyelitis	Nervous system disorders	5	24.22 (9.84-59.64)	24.21 (9.83-59.61)	4.52 (1.97)	22.96 (9.33)
Product design issue	Product issues	10	18.14 (9.63-34.17)	18.13 (9.63-34.14)	4.12 (2.21)	17.43 (9.26)
Lymphocele	Blood and lymphatic system disorders	7	20.44 (9.57-43.64)	20.43 (9.57-43.61)	4.29 (2.06)	19.54 (9.15)
Ocular vascular disorder	Eye disorders	9	18.54 (9.51-36.13)	18.53 (9.51-36.11)	4.15 (2.15)	17.8 (9.13)
Encephalitis viral	Infections and infestations	12	16.56 (9.3-29.48)	16.55 (9.3-29.45)	4 (2.23)	15.97 (8.97)
Cold urticaria	Immune system disorders	4	25.83 (9.41-70.88)	25.83 (9.41-70.85)	4.61 (1.84)	24.41 (8.9)
Body surface area increased	Investigations	3	30.44 (9.44-98.22)	30.44 (9.44-98.19)	4.83 (1.75)	28.48 (8.83)
Acinetobacter infection	Infections and infestations	10	17.05 (9.06-32.09)	17.05 (9.06-32.07)	4.04 (2.12)	16.43 (8.73)
Cryptococcosis	Infections and infestations	19	14.12 (8.94-22.3)	14.11 (8.93-22.27)	3.77 (2.33)	13.69 (8.66)
MELAS syndrome	Nervous system disorders	4	25.07 (9.14-68.73)	25.07 (9.15-68.71)	4.57 (1.8)	23.73 (8.66)
Psoriasis area severity index increased	Investigations	3	29.73 (9.22-95.85)	29.73 (9.22-95.82)	4.8 (1.72)	27.86 (8.64)
Nephrotic syndrome	Renal and urinary disorders	57	11.44 (8.79-14.89)	11.41 (8.77-14.84)	3.48 (2.62)	11.14 (8.56)
Eye abscess	Infections and infestations	5	21.97 (8.94-53.98)	21.97 (8.94-53.96)	4.39 (1.85)	20.94 (8.52)
Apgar score abnormal	Investigations	3	29.06 (9.02-93.59)	29.05 (9.02-93.56)	4.77 (1.7)	27.26 (8.47)
Glare	Eye disorders	7	18.77 (8.8-40.01)	18.76 (8.8-39.99)	4.17 (1.95)	18.01 (8.45)
Peripheral artery aneurysm	Vascular disorders	5	21.75 (8.85-53.42)	21.74 (8.85-53.4)	4.37 (1.83)	20.73 (8.44)
Eyelid pain	Skin and subcutaneous tissue disorders	15	14.09 (8.42-23.57)	14.08 (8.42-23.54)	3.77 (2.17)	13.66 (8.17)
Thermal burns of eye	Eye disorders	11	15.38 (8.43-28.07)	15.37 (8.42-28.04)	3.89 (2.06)	14.87 (8.15)
Elbow deformity	Musculoskeletal and connective tissue disorders	5	20.89 (8.51-51.28)	20.89 (8.51-51.26)	4.32 (1.78)	19.96 (8.13)
Cutaneous lymphoma	Blood and lymphatic system disorders	4	23.36 (8.54-63.9)	23.35 (8.54-63.88)	4.47 (1.71)	22.19 (8.11)
Paroxysmal nocturnal haemoglobinuria	Renal and urinary disorders	4	23.36 (8.54-63.9)	23.35 (8.54-63.88)	4.47 (1.71)	22.19 (8.11)
Anaplastic large cell lymphoma T- and null-cell types	Blood and lymphatic system disorders	4	23.04 (8.42-63.02)	23.04 (8.42-62.99)	4.45 (1.69)	21.9 (8.01)
Spindle cell sarcoma	Musculoskeletal and connective tissue disorders	3	27.2 (8.47-87.41)	27.2 (8.47-87.38)	4.68 (1.62)	25.63 (7.98)
Engraftment syndrome	Blood and lymphatic system disorders	5	20.3 (8.28-49.79)	20.29 (8.27-49.76)	4.28 (1.74)	19.42 (7.92)
Graft complication	Injury, poisoning and procedural complications	5	20.3 (8.28-49.79)	20.29 (8.27-49.76)	4.28 (1.74)	19.42 (7.92)
Hypoaldosteronism	Endocrine disorders	4	22.73 (8.31-62.16)	22.73 (8.31-62.13)	4.43 (1.68)	21.63 (7.91)
Telangiectasia	Skin and subcutaneous tissue disorders	9	15.79 (8.12-30.72)	15.78 (8.12-30.7)	3.93 (1.93)	15.25 (7.84)
Foreign body in eye	Injury, poisoning and procedural complications	12	14.37 (8.08-25.55)	14.36 (8.08-25.53)	3.8 (2.04)	13.93 (7.83)
Scedosporium infection	Infections and infestations	8	16.24 (8.02-32.91)	16.23 (8.01-32.88)	3.97 (1.87)	15.67 (7.74)
Haemophagocytic lymphohistiocytosis	Blood and lymphatic system disorders	70	9.97 (7.87-12.65)	9.94 (7.85-12.6)	3.28 (2.5)	9.74 (7.68)
Eye paraesthesia	Eye disorders	3	26.09 (8.13-83.72)	26.09 (8.13-83.7)	4.62 (1.57)	24.64 (7.68)
Hypocomplementaemia	Blood and lymphatic system disorders	3	26.09 (8.13-83.72)	26.09 (8.13-83.7)	4.62 (1.57)	24.64 (7.68)
Herpes ophthalmic	Infections and infestations	13	13.69 (7.88-23.78)	13.68 (7.88-23.76)	3.73 (2.03)	13.28 (7.65)
Lagophthalmos	Eye disorders	7	16.86 (7.92-35.88)	16.85 (7.92-35.86)	4.02 (1.81)	16.25 (7.63)
Complications of transplanted lung	Respiratory, thoracic and mediastinal disorders	4	21.86 (8-59.71)	21.85 (8-59.68)	4.38 (1.63)	20.84 (7.63)
Human herpesvirus 6 infection	Infections and infestations	20	12.22 (7.83-19.07)	12.21 (7.83-19.04)	3.57 (2.17)	11.9 (7.63)
Glomerulonephritis membranous	Renal and urinary disorders	14	13.3 (7.81-22.64)	13.29 (7.81-22.61)	3.69 (2.04)	12.92 (7.59)
Herpes simplex viraemia	Infections and infestations	3	25.57 (7.97-81.99)	25.57 (7.98-81.97)	4.6 (1.54)	24.18 (7.54)
T-cell type acute leukaemia	Blood and lymphatic system disorders	3	25.57 (7.97-81.99)	25.57 (7.98-81.97)	4.6 (1.54)	24.18 (7.54)
Concomitant disease progression	General disorders and administration site conditions	15	12.9 (7.71-21.56)	12.89 (7.71-21.54)	3.65 (2.05)	12.54 (7.5)
Cytomegalovirus gastrointestinal infection	Infections and infestations	4	21.31 (7.81-58.18)	21.31 (7.81-58.16)	4.35 (1.59)	20.34 (7.45)
Vertebral foraminal stenosis	Musculoskeletal and connective tissue disorders	6	17.4 (7.69-39.36)	17.39 (7.69-39.34)	4.07 (1.71)	16.75 (7.4)
Packaging design issue	Product issues	6	17.28 (7.64-39.09)	17.28 (7.64-39.07)	4.06 (1.7)	16.64 (7.36)
Disseminated aspergillosis	Infections and infestations	5	18.7 (7.63-45.78)	18.69 (7.63-45.76)	4.17 (1.64)	17.95 (7.33)
Eye inflammation	Eye disorders	69	9.5 (7.48-12.06)	9.47 (7.46-12.01)	3.21 (2.43)	9.28 (7.31)
Behcet's syndrome	Musculoskeletal and connective tissue disorders	13	13.04 (7.51-22.65)	13.04 (7.51-22.63)	3.66 (1.96)	12.68 (7.3)
Photophobia	Eye disorders	114	9 (7.47-10.84)	8.95 (7.44-10.77)	3.14 (2.52)	8.79 (7.29)
Bone marrow transplant rejection	Blood and lymphatic system disorders	3	24.59 (7.68-78.74)	24.59 (7.68-78.72)	4.54 (1.49)	23.3 (7.28)
Haemosiderosis	Metabolism and nutrition disorders	3	24.12 (7.54-77.21)	24.12 (7.54-77.18)	4.52 (1.47)	22.88 (7.15)
Evans syndrome	Blood and lymphatic system disorders	5	17.91 (7.32-43.83)	17.91 (7.32-43.8)	4.11 (1.58)	17.22 (7.04)
Mucosal ulceration	General disorders and administration site conditions	10	13.54 (7.21-25.41)	13.53 (7.21-25.39)	3.72 (1.81)	13.14 (7)
Alveolar proteinosis	Immune system disorders	7	15.38 (7.24-32.7)	15.38 (7.23-32.68)	3.89 (1.68)	14.88 (7)
Eyelid oedema	Immune system disorders	73	8.99 (7.13-11.34)	8.96 (7.11-11.29)	3.14 (2.37)	8.8 (6.97)
Cystitis viral	Renal and urinary disorders	4	19.82 (7.27-54.03)	19.82 (7.27-54.01)	4.25 (1.5)	18.98 (6.97)
Kawasaki's disease	Infections and infestations	4	19.82 (7.27-54.03)	19.82 (7.27-54.01)	4.25 (1.5)	18.98 (6.97)
Disseminated cryptococcosis	Infections and infestations	8	14.51 (7.17-29.36)	14.51 (7.17-29.35)	3.81 (1.72)	14.06 (6.95)
Cytomegalovirus colitis	Infections and infestations	16	11.68 (7.11-19.2)	11.68 (7.11-19.18)	3.51 (1.96)	11.39 (6.93)
Drug level fluctuating	Investigations	8	14.33 (7.08-28.99)	14.32 (7.08-28.97)	3.8 (1.7)	13.89 (6.87)
Low birth weight baby	Pregnancy, puerperium and perinatal conditions	85	8.7 (7.01-10.79)	8.66 (6.99-10.74)	3.09 (2.38)	8.51 (6.86)
Epstein-Barr virus infection reactivation	Infections and infestations	9	13.56 (6.98-26.33)	13.55 (6.98-26.31)	3.72 (1.73)	13.17 (6.78)
Enthesopathy	Musculoskeletal and connective tissue disorders	14	11.73 (6.89-19.95)	11.72 (6.89-19.93)	3.52 (1.87)	11.43 (6.72)
Eyelid margin crusting	Skin and subcutaneous tissue disorders	21	10.54 (6.83-16.25)	10.53 (6.83-16.23)	3.36 (1.99)	10.3 (6.68)
Vision blurred	Nervous system disorders	739	7.54 (7-8.12)	7.3 (6.79-7.84)	2.85 (2.6)	7.19 (6.68)
Bronchopulmonary aspergillosis	Infections and infestations	47	9.04 (6.77-12.08)	9.03 (6.76-12.05)	3.15 (2.21)	8.86 (6.63)
Scleroderma	Skin and subcutaneous tissue disorders	31	9.6 (6.72-13.71)	9.59 (6.72-13.68)	3.23 (2.09)	9.4 (6.58)
Cutaneous T-cell lymphoma	Blood and lymphatic system disorders	16	10.85 (6.6-17.82)	10.84 (6.6-17.8)	3.41 (1.86)	10.6 (6.45)
Pneumonia cytomegaloviral	Infections and infestations	12	11.71 (6.6-20.78)	11.7 (6.6-20.76)	3.51 (1.76)	11.42 (6.43)
Citrobacter infection	Infections and infestations	4	18.14 (6.67-49.34)	18.13 (6.67-49.32)	4.12 (1.39)	17.43 (6.41)
Enterococcal sepsis	Infections and infestations	6	14.87 (6.59-33.56)	14.87 (6.59-33.55)	3.85 (1.5)	14.4 (6.38)
Reticulocyte count decreased	Investigations	4	17.95 (6.6-48.81)	17.94 (6.6-48.79)	4.11 (1.37)	17.26 (6.35)
IgA nephropathy	Renal and urinary disorders	13	11.24 (6.48-19.51)	11.24 (6.48-19.49)	3.46 (1.76)	10.97 (6.33)
Scleroderma-like reaction	Skin and subcutaneous tissue disorders	3	20.96 (6.58-66.81)	20.96 (6.58-66.79)	4.32 (1.29)	20.02 (6.28)
Blood iron abnormal	Investigations	7	13.56 (6.39-28.79)	13.56 (6.39-28.77)	3.72 (1.52)	13.17 (6.21)
Pseudohyponatraemia	Metabolism and nutrition disorders	3	20.62 (6.47-65.7)	20.62 (6.47-65.68)	4.3 (1.27)	19.71 (6.19)
Thymoma	Respiratory, thoracic and mediastinal disorders	4	17.4 (6.4-47.28)	17.39 (6.4-47.26)	4.07 (1.33)	16.75 (6.16)
Blepharitis	Skin and subcutaneous tissue disorders	24	9.32 (6.22-13.98)	9.31 (6.22-13.95)	3.19 (1.9)	9.14 (6.1)
Cytomegalovirus oesophagitis	Infections and infestations	4	17.05 (6.28-46.32)	17.05 (6.28-46.3)	4.04 (1.3)	16.43 (6.05)
Nephrosclerosis	Renal and urinary disorders	11	11.06 (6.08-20.13)	11.05 (6.08-20.11)	3.43 (1.61)	10.8 (5.94)
Eye swelling	Eye disorders	191	6.99 (6.06-8.07)	6.93 (6.01-7.99)	2.77 (2.3)	6.84 (5.92)
Product use complaint	Injury, poisoning and procedural complications	114	7.24 (6.01-8.71)	7.2 (5.99-8.66)	2.83 (2.21)	7.1 (5.89)
Corneal lesion	Eye disorders	4	16.55 (6.1-44.95)	16.55 (6.1-44.93)	4 (1.27)	15.97 (5.88)
Globulins decreased	Investigations	4	16.55 (6.1-44.95)	16.55 (6.1-44.93)	4 (1.27)	15.97 (5.88)
Aspergillus infection	Infections and infestations	45	7.96 (5.93-10.7)	7.95 (5.92-10.67)	2.97 (2.01)	7.82 (5.82)
Eye infection	Infections and infestations	60	7.61 (5.89-9.83)	7.59 (5.88-9.79)	2.9 (2.07)	7.47 (5.79)
Vogt-Koyanagi-Harada disease	Nervous system disorders	4	16.24 (5.98-44.07)	16.23 (5.98-44.06)	3.97 (1.24)	15.67 (5.77)
Diabetic hyperosmolar coma	Endocrine disorders	4	16.24 (5.98-44.07)	16.23 (5.98-44.06)	3.97 (1.24)	15.67 (5.77)
Hyperplasia	General disorders and administration site conditions	7	12.54 (5.91-26.59)	12.53 (5.91-26.57)	3.61 (1.41)	12.2 (5.75)
Viraemia	Infections and infestations	11	10.71 (5.88-19.48)	10.7 (5.88-19.46)	3.39 (1.57)	10.46 (5.75)
Dermatosis	Skin and subcutaneous tissue disorders	6	12.98 (5.76-29.25)	12.98 (5.76-29.24)	3.66 (1.32)	12.62 (5.6)
Familial mediterranean fever	Immune system disorders	3	18.53 (5.83-58.88)	18.53 (5.83-58.86)	4.15 (1.14)	17.8 (5.6)
Klebsiella infection	Infections and infestations	25	8.46 (5.7-12.58)	8.46 (5.69-12.56)	3.05 (1.79)	8.31 (5.59)
Atypical haemolytic uraemic syndrome	Blood and lymphatic system disorders	8	11.48 (5.69-23.18)	11.48 (5.69-23.16)	3.49 (1.4)	11.2 (5.55)
Hairy cell leukaemia	Blood and lymphatic system disorders	3	18.27 (5.75-58.02)	18.26 (5.75-58)	4.13 (1.12)	17.55 (5.53)
Smooth muscle cell neoplasm	Musculoskeletal and connective tissue disorders	3	18.27 (5.75-58.02)	18.26 (5.75-58)	4.13 (1.12)	17.55 (5.53)
Clear cell renal cell carcinoma	Renal and urinary disorders	7	11.94 (5.63-25.3)	11.93 (5.63-25.28)	3.54 (1.34)	11.63 (5.49)
Human herpesvirus 8 infection	Infections and infestations	6	12.66 (5.62-28.52)	12.66 (5.62-28.51)	3.62 (1.29)	12.32 (5.47)
Delayed graft function	Injury, poisoning and procedural complications	7	11.79 (5.57-25)	11.79 (5.56-24.98)	3.52 (1.33)	11.5 (5.43)
Bacterial sepsis	Infections and infestations	15	9.19 (5.51-15.33)	9.18 (5.51-15.31)	3.17 (1.58)	9.01 (5.4)
Skin plaque	Skin and subcutaneous tissue disorders	56	7.16 (5.49-9.32)	7.14 (5.48-9.29)	2.82 (1.95)	7.04 (5.4)
Steroid dependence	General disorders and administration site conditions	6	12.3 (5.46-27.69)	12.29 (5.46-27.67)	3.58 (1.25)	11.98 (5.32)
Pulmonary nocardiosis	Respiratory, thoracic and mediastinal disorders	6	12.18 (5.41-27.42)	12.18 (5.41-27.41)	3.57 (1.23)	11.86 (5.27)
Dermatomyositis	Skin and subcutaneous tissue disorders	16	8.79 (5.36-14.43)	8.79 (5.36-14.41)	3.11 (1.57)	8.63 (5.26)
Eyelid infection	Infections and infestations	4	14.7 (5.42-39.83)	14.69 (5.42-39.81)	3.83 (1.11)	14.24 (5.25)
Polyomavirus-associated nephropathy	Renal and urinary disorders	16	8.77 (5.34-14.39)	8.76 (5.34-14.37)	3.11 (1.56)	8.61 (5.25)
Nocardiosis	Infections and infestations	18	8.48 (5.32-13.53)	8.48 (5.32-13.51)	3.06 (1.59)	8.33 (5.22)
Eye allergy	Immune system disorders	14	9.02 (5.31-15.31)	9.01 (5.31-15.3)	3.15 (1.51)	8.85 (5.21)
Staphylococcal scalded skin syndrome	Skin and subcutaneous tissue disorders	3	17.05 (5.38-54.06)	17.05 (5.38-54.05)	4.04 (1.03)	16.43 (5.18)
Overlap syndrome	Skin and subcutaneous tissue disorders	5	12.92 (5.3-31.45)	12.91 (5.3-31.43)	3.65 (1.15)	12.56 (5.16)
Microangiopathic haemolytic anaemia	Blood and lymphatic system disorders	7	11.18 (5.28-23.67)	11.17 (5.28-23.66)	3.45 (1.25)	10.91 (5.15)
SLE arthritis	Musculoskeletal and connective tissue disorders	4	14.33 (5.29-38.8)	14.32 (5.29-38.79)	3.8 (1.08)	13.89 (5.13)
Systemic candida	Infections and infestations	14	8.86 (5.22-15.04)	8.85 (5.22-15.02)	3.12 (1.48)	8.69 (5.12)
Porokeratosis	Skin and subcutaneous tissue disorders	3	16.82 (5.31-53.34)	16.82 (5.31-53.32)	4.02 (1.01)	16.22 (5.12)
Diffuse large B-cell lymphoma	Blood and lymphatic system disorders	38	7.1 (5.15-9.78)	7.09 (5.14-9.76)	2.8 (1.77)	6.99 (5.07)
Haemolytic uraemic syndrome	Blood and lymphatic system disorders	13	8.94 (5.16-15.49)	8.94 (5.16-15.47)	3.13 (1.44)	8.77 (5.06)
Glomerulonephritis membranoproliferative	Renal and urinary disorders	5	12.61 (5.18-30.69)	12.61 (5.18-30.68)	3.62 (1.11)	12.27 (5.04)
Wound infection bacterial	Infections and infestations	3	16.39 (5.17-51.94)	16.39 (5.17-51.92)	3.98 (0.98)	15.82 (4.99)
Urticarial vasculitis	Immune system disorders	5	12.46 (5.12-30.33)	12.46 (5.12-30.32)	3.6 (1.1)	12.13 (4.99)
Mucormycosis	Infections and infestations	20	7.84 (5.04-12.2)	7.83 (5.03-12.19)	2.95 (1.55)	7.71 (4.95)
Hepatic artery thrombosis	Vascular disorders	3	16.18 (5.11-51.27)	16.18 (5.11-51.25)	3.97 (0.96)	15.63 (4.93)
Steroid diabetes	Endocrine disorders	9	9.74 (5.03-18.86)	9.73 (5.03-18.84)	3.25 (1.27)	9.54 (4.93)
Viral haemorrhagic cystitis	Renal and urinary disorders	5	12.25 (5.03-29.8)	12.24 (5.03-29.79)	3.58 (1.07)	11.93 (4.9)
Gouty tophus	Musculoskeletal and connective tissue disorders	3	15.98 (5.05-50.61)	15.98 (5.05-50.6)	3.95 (0.95)	15.44 (4.88)
Product storage error	Injury, poisoning and procedural complications	511	5.5 (5.03-6)	5.38 (4.94-5.86)	2.41 (2.12)	5.32 (4.87)
Eye injury	Injury, poisoning and procedural complications	17	7.97 (4.93-12.88)	7.96 (4.93-12.86)	2.97 (1.47)	7.83 (4.85)
Corneal disorder	Eye disorders	13	8.5 (4.91-14.72)	8.5 (4.91-14.71)	3.06 (1.37)	8.35 (4.82)
Thrombotic thrombocytopenic purpura	Vascular disorders	19	7.64 (4.86-12.04)	7.64 (4.85-12.02)	2.91 (1.48)	7.52 (4.78)
Concomitant disease aggravated	General disorders and administration site conditions	40	6.6 (4.83-9.02)	6.59 (4.82-9)	2.7 (1.69)	6.5 (4.76)
Instillation site erythema	General disorders and administration site conditions	7	10.25 (4.84-21.7)	10.25 (4.84-21.69)	3.33 (1.13)	10.03 (4.74)
Liquid product physical issue	Product issues	31	6.83 (4.79-9.74)	6.82 (4.78-9.72)	2.75 (1.61)	6.72 (4.71)
Fungal endocarditis	Cardiac disorders	3	15.4 (4.87-48.75)	15.4 (4.87-48.73)	3.9 (0.9)	14.9 (4.71)
Coccidioidomycosis	Infections and infestations	9	9.24 (4.78-17.9)	9.24 (4.78-17.89)	3.18 (1.2)	9.07 (4.68)
Product use in unapproved indication	Injury, poisoning and procedural complications	1164	5.27 (4.96-5.59)	5.02 (4.74-5.31)	2.31 (2.11)	4.97 (4.68)
Epstein-Barr virus test positive	Investigations	4	13.01 (4.81-35.2)	13.01 (4.81-35.19)	3.66 (0.95)	12.66 (4.68)
Swelling of eyelid	Immune system disorders	29	6.8 (4.71-9.82)	6.79 (4.71-9.8)	2.74 (1.57)	6.7 (4.64)
Sjogren's syndrome	Immune system disorders	24	7.03 (4.7-10.53)	7.02 (4.69-10.51)	2.79 (1.51)	6.93 (4.63)
Herpes simplex	Infections and infestations	22	7.12 (4.67-10.86)	7.12 (4.67-10.85)	2.81 (1.48)	7.02 (4.6)
Transplant dysfunction	Injury, poisoning and procedural complications	11	8.4 (4.63-15.27)	8.4 (4.63-15.26)	3.05 (1.23)	8.26 (4.55)
Diffuse large B-cell lymphoma stage IV	Blood and lymphatic system disorders	3	14.7 (4.65-46.46)	14.69 (4.65-46.45)	3.83 (0.84)	14.24 (4.5)
Eyelid exfoliation	Skin and subcutaneous tissue disorders	5	11.16 (4.59-27.12)	11.15 (4.59-27.1)	3.45 (0.95)	10.9 (4.48)
Varicella zoster virus infection	Infections and infestations	14	7.69 (4.53-13.05)	7.69 (4.53-13.04)	2.92 (1.29)	7.57 (4.46)
Pseudolymphoma	Blood and lymphatic system disorders	5	10.98 (4.52-26.69)	10.98 (4.52-26.68)	3.42 (0.93)	10.73 (4.42)
Pneumomediastinum	Respiratory, thoracic and mediastinal disorders	11	8.13 (4.47-14.76)	8.12 (4.47-14.75)	3 (1.18)	7.99 (4.4)
Enterococcal infection	Infections and infestations	17	7.19 (4.45-11.62)	7.19 (4.45-11.6)	2.82 (1.33)	7.08 (4.39)
Pseudomonas infection	Infections and infestations	31	6.32 (4.43-9.01)	6.31 (4.43-9)	2.64 (1.5)	6.23 (4.37)
Self-consciousness	Psychiatric disorders	3	14.21 (4.5-44.88)	14.21 (4.5-44.87)	3.78 (0.79)	13.78 (4.36)
Hordeolum	Infections and infestations	19	6.94 (4.41-10.93)	6.94 (4.41-10.91)	2.77 (1.35)	6.84 (4.35)
Corneal transplant	Surgical and medical procedures	4	12.01 (4.44-32.44)	12 (4.44-32.42)	3.55 (0.84)	11.7 (4.33)
Accidental exposure to product packaging	Injury, poisoning and procedural complications	4	11.92 (4.41-32.2)	11.92 (4.41-32.19)	3.54 (0.83)	11.62 (4.3)
Paternal exposure timing unspecified	Pregnancy, puerperium and perinatal conditions	4	11.92 (4.41-32.2)	11.92 (4.41-32.19)	3.54 (0.83)	11.62 (4.3)
Product packaging issue	Product issues	58	5.58 (4.3-7.23)	5.56 (4.3-7.21)	2.46 (1.61)	5.5 (4.25)
Instillation site pruritus	General disorders and administration site conditions	5	10.45 (4.3-25.37)	10.45 (4.3-25.36)	3.35 (0.86)	10.22 (4.21)
Halo vision	Eye disorders	7	9.04 (4.28-19.12)	9.04 (4.28-19.11)	3.15 (0.96)	8.87 (4.2)
Accidental exposure to product	Injury, poisoning and procedural complications	443	4.72 (4.29-5.19)	4.64 (4.23-5.09)	2.2 (1.88)	4.6 (4.18)
Microangiopathy	Vascular disorders	5	10.35 (4.26-25.12)	10.34 (4.26-25.11)	3.34 (0.84)	10.12 (4.17)
Legionella infection	Infections and infestations	5	10.2 (4.2-24.76)	10.2 (4.2-24.75)	3.32 (0.82)	9.98 (4.11)
Autoimmune neutropenia	Immune system disorders	3	13.32 (4.22-42.03)	13.32 (4.22-42.02)	3.69 (0.71)	12.94 (4.1)
Demyelination	Nervous system disorders	16	6.8 (4.15-11.14)	6.79 (4.15-11.13)	2.74 (1.2)	6.7 (4.09)
C-reactive protein abnormal	Investigations	20	6.44 (4.14-10.02)	6.44 (4.14-10.01)	2.67 (1.28)	6.36 (4.09)
Escherichia sepsis	Infections and infestations	12	7.32 (4.14-12.95)	7.32 (4.14-12.94)	2.85 (1.1)	7.21 (4.07)
Hypoaesthesia eye	Eye disorders	5	10.01 (4.12-24.29)	10 (4.12-24.28)	3.29 (0.8)	9.8 (4.04)
Polycythaemia	Blood and lymphatic system disorders	10	7.61 (4.07-14.23)	7.61 (4.07-14.22)	2.91 (1.02)	7.49 (4.01)
Eyelid thickening	Eye disorders	3	12.91 (4.09-40.74)	12.91 (4.09-40.72)	3.65 (0.67)	12.56 (3.98)
Keratoacanthoma	Neoplasms benign, malignant and unspecified (incl cysts and polyps)	5	9.87 (4.07-23.95)	9.86 (4.06-23.94)	3.27 (0.78)	9.66 (3.98)
Blood creatinine increased	Investigations	202	4.63 (4.03-5.33)	4.6 (4.01-5.28)	2.19 (1.72)	4.56 (3.97)
Injury corneal	Eye disorders	4	10.93 (4.05-29.49)	10.93 (4.05-29.48)	3.42 (0.71)	10.68 (3.96)
Multiple organ dysfunction syndrome	General disorders and administration site conditions	136	4.73 (3.99-5.6)	4.7 (3.97-5.57)	2.22 (1.66)	4.66 (3.94)
Hypogammaglobulinaemia	Immune system disorders	24	5.92 (3.96-8.87)	5.92 (3.96-8.85)	2.55 (1.27)	5.85 (3.91)
Cerebral toxoplasmosis	Nervous system disorders	6	8.94 (3.98-20.07)	8.94 (3.98-20.06)	3.13 (0.81)	8.78 (3.91)
Ncapsulating peritoneal sclerosis	Gastrointestinal disorders	3	12.66 (4.01-39.92)	12.66 (4.02-39.9)	3.62 (0.64)	12.32 (3.91)
Infective spondylitis	Infections and infestations	3	12.66 (4.01-39.92)	12.66 (4.02-39.9)	3.62 (0.64)	12.32 (3.91)
Semen volume decreased	Investigations	5	9.64 (3.97-23.4)	9.64 (3.97-23.39)	3.24 (0.75)	9.45 (3.89)
Tenosynovitis	Musculoskeletal and connective tissue disorders	13	6.83 (3.95-11.81)	6.82 (3.94-11.8)	2.75 (1.06)	6.73 (3.89)
Squamous cell carcinoma	Neoplasms benign, malignant and unspecified (incl cysts and polyps)	38	5.4 (3.92-7.44)	5.39 (3.92-7.43)	2.42 (1.38)	5.34 (3.88)
Post transplant distal limb syndrome	Blood and lymphatic system disorders	3	12.54 (3.98-39.52)	12.53 (3.98-39.5)	3.61 (0.63)	12.2 (3.87)
Meningoencephalitis herpetic	Infections and infestations	4	10.59 (3.93-28.56)	10.59 (3.93-28.55)	3.37 (0.67)	10.35 (3.84)
Alopecia universalis	Skin and subcutaneous tissue disorders	3	12.18 (3.86-38.37)	12.18 (3.86-38.36)	3.57 (0.59)	11.86 (3.77)
Expired product administered	Injury, poisoning and procedural complications	188	4.42 (3.82-5.1)	4.38 (3.8-5.06)	2.12 (1.64)	4.35 (3.77)
Squamous cell carcinoma of skin	Neoplasms benign, malignant and unspecified (incl cysts and polyps)	23	5.72 (3.79-8.63)	5.71 (3.79-8.62)	2.5 (1.19)	5.65 (3.75)
Renal impairment	Renal and urinary disorders	298	4.27 (3.8-4.79)	4.22 (3.76-4.72)	2.07 (1.68)	4.18 (3.73)
Autoimmune haemolytic anaemia	Blood and lymphatic system disorders	18	5.95 (3.73-9.47)	5.94 (3.73-9.46)	2.55 (1.1)	5.87 (3.69)
Lacrimal disorder	Eye disorders	4	10.15 (3.76-27.36)	10.15 (3.76-27.35)	3.31 (0.61)	9.93 (3.68)
Disseminated varicella zoster virus infection	Infections and infestations	6	8.41 (3.75-18.88)	8.41 (3.75-18.87)	3.05 (0.73)	8.27 (3.68)
Pneumocystis jirovecii pneumonia	Respiratory, thoracic and mediastinal disorders	43	5.03 (3.72-6.79)	5.02 (3.72-6.78)	2.31 (1.34)	4.97 (3.68)
Alternaria infection	Infections and infestations	3	11.84 (3.76-37.29)	11.84 (3.76-37.28)	3.53 (0.55)	11.54 (3.67)
T-cell lymphoma	Blood and lymphatic system disorders	6	8.36 (3.73-18.75)	8.36 (3.73-18.74)	3.04 (0.72)	8.21 (3.66)
Cytomegalovirus test positive	Investigations	8	7.45 (3.7-14.98)	7.44 (3.7-14.97)	2.87 (0.8)	7.33 (3.64)
Leukaemia recurrent	Blood and lymphatic system disorders	9	7.14 (3.7-13.81)	7.14 (3.7-13.8)	2.82 (0.84)	7.04 (3.64)
Cytomegalovirus enteritis	Infections and infestations	3	11.73 (3.73-36.94)	11.73 (3.73-36.93)	3.52 (0.54)	11.44 (3.63)
Intraocular lens implant	Surgical and medical procedures	3	11.73 (3.73-36.94)	11.73 (3.73-36.93)	3.52 (0.54)	11.44 (3.63)
Proteinuria	Renal and urinary disorders	64	4.69 (3.66-6)	4.68 (3.66-5.98)	2.21 (1.41)	4.64 (3.62)
Epstein-Barr virus associated lymphoproliferative disorder	Infections and infestations	8	7.35 (3.65-14.79)	7.35 (3.65-14.78)	2.86 (0.79)	7.24 (3.6)
Glomerulonephritis	Renal and urinary disorders	12	6.4 (3.62-11.32)	6.4 (3.62-11.32)	2.66 (0.92)	6.32 (3.57)
Complications of transplant surgery	Injury, poisoning and procedural complications	3	11.52 (3.66-36.27)	11.52 (3.66-36.25)	3.49 (0.51)	11.24 (3.57)
Pleocytosis	Nervous system disorders	4	9.8 (3.64-26.4)	9.8 (3.64-26.39)	3.26 (0.56)	9.6 (3.56)
Visceral leishmaniasis	Infections and infestations	5	8.77 (3.62-21.26)	8.77 (3.62-21.25)	3.11 (0.62)	8.61 (3.55)
Kyphosis	Musculoskeletal and connective tissue disorders	7	7.61 (3.6-16.07)	7.61 (3.6-16.07)	2.91 (0.72)	7.49 (3.55)
Erythrodermic psoriasis	Immune system disorders	5	8.66 (3.57-21)	8.66 (3.57-20.99)	3.09 (0.6)	8.51 (3.51)
Drug level changed	Investigations	5	8.59 (3.54-20.83)	8.59 (3.55-20.82)	3.08 (0.59)	8.44 (3.48)
Corneal reflex decreased	Investigations	3	11.22 (3.56-35.3)	11.21 (3.56-35.29)	3.45 (0.48)	10.95 (3.48)
Bacillus infection	Infections and infestations	3	11.12 (3.53-34.99)	11.12 (3.53-34.98)	3.44 (0.47)	10.86 (3.45)
Lupus nephritis	Musculoskeletal and connective tissue disorders	8	7.02 (3.49-14.11)	7.01 (3.49-14.11)	2.79 (0.72)	6.92 (3.44)
Antinuclear antibody positive	Investigations	9	6.73 (3.48-13.01)	6.73 (3.48-13)	2.73 (0.76)	6.64 (3.44)
Conjunctival oedema	Eye disorders	6	7.77 (3.47-17.43)	7.77 (3.47-17.42)	2.94 (0.62)	7.65 (3.41)
Hypoproteinaemia	Hepatobiliary disorders	6	7.73 (3.45-17.33)	7.72 (3.45-17.32)	2.93 (0.61)	7.6 (3.39)
Eye disorder	Eye disorders	111	4.12 (3.42-4.97)	4.11 (3.41-4.95)	2.03 (1.41)	4.08 (3.38)
Cerebral vasoconstriction	Nervous system disorders	5	8.26 (3.41-20.02)	8.26 (3.41-20.01)	3.02 (0.54)	8.12 (3.35)
Hypertensive emergency	Vascular disorders	7	7.17 (3.4-15.14)	7.17 (3.4-15.13)	2.82 (0.64)	7.07 (3.35)
Haemangioma of skin	Neoplasms benign, malignant and unspecified (incl cysts and polyps)	3	10.74 (3.42-33.79)	10.74 (3.42-33.78)	3.39 (0.42)	10.5 (3.34)
Growth retardation	Endocrine disorders	14	5.68 (3.35-9.62)	5.68 (3.35-9.62)	2.49 (0.86)	5.61 (3.31)
Ulcerative keratitis	Eye disorders	12	5.93 (3.35-10.48)	5.92 (3.35-10.47)	2.55 (0.81)	5.86 (3.31)
Central nervous system vasculitis	Nervous system disorders	5	8.13 (3.36-19.71)	8.13 (3.36-19.7)	3 (0.51)	8 (3.3)
Hepatosplenomegaly	Hepatobiliary disorders	9	6.44 (3.33-12.44)	6.43 (3.33-12.43)	2.67 (0.7)	6.35 (3.29)
Cataract	Eye disorders	156	3.88 (3.32-4.55)	3.86 (3.3-4.52)	1.94 (1.41)	3.84 (3.27)
Gingival swelling	Gastrointestinal disorders	16	5.39 (3.29-8.83)	5.39 (3.29-8.82)	2.41 (0.88)	5.33 (3.26)
Visual acuity reduced	Nervous system disorders	92	4.01 (3.26-4.92)	4 (3.26-4.9)	1.99 (1.31)	3.97 (3.23)
Dermatitis exfoliative generalised	Immune system disorders	15	5.42 (3.26-9.02)	5.42 (3.26-9.01)	2.42 (0.84)	5.36 (3.22)
Eczema herpeticum	Skin and subcutaneous tissue disorders	3	10.31 (3.28-32.41)	10.31 (3.28-32.4)	3.33 (0.36)	10.09 (3.21)
Meningism	Nervous system disorders	3	10.31 (3.28-32.41)	10.31 (3.28-32.4)	3.33 (0.36)	10.09 (3.21)
Shunt occlusion	Injury, poisoning and procedural complications	3	10.31 (3.28-32.41)	10.31 (3.28-32.4)	3.33 (0.36)	10.09 (3.21)
Eyelid disorder	Skin and subcutaneous tissue disorders	10	6.02 (3.23-11.24)	6.02 (3.22-11.23)	2.57 (0.69)	5.95 (3.19)
Pustular psoriasis	Immune system disorders	12	5.69 (3.22-10.06)	5.69 (3.22-10.05)	2.49 (0.75)	5.63 (3.18)
Disease recurrence	General disorders and administration site conditions	85	3.98 (3.21-4.93)	3.97 (3.2-4.91)	1.98 (1.27)	3.94 (3.18)
Lymphocytic leukaemia	Blood and lymphatic system disorders	3	10.15 (3.23-31.89)	10.15 (3.23-31.88)	3.31 (0.34)	9.93 (3.16)
Protein total decreased	Investigations	10	5.95 (3.19-11.1)	5.94 (3.18-11.09)	2.55 (0.67)	5.88 (3.15)
Foetal disorder	Pregnancy, puerperium and perinatal conditions	4	8.57 (3.18-23.05)	8.57 (3.18-23.05)	3.07 (0.38)	8.42 (3.13)
Therapeutic response decreased	General disorders and administration site conditions	188	3.65 (3.16-4.22)	3.63 (3.14-4.19)	1.85 (1.37)	3.61 (3.12)
Eyelid skin dryness	Skin and subcutaneous tissue disorders	5	7.67 (3.17-18.57)	7.66 (3.17-18.56)	2.92 (0.43)	7.55 (3.12)
Alanine aminotransferase abnormal	Investigations	8	6.32 (3.14-12.7)	6.31 (3.14-12.69)	2.64 (0.57)	6.24 (3.1)
Acute myeloid leukaemia recurrent	Blood and lymphatic system disorders	8	6.28 (3.12-12.62)	6.28 (3.12-12.62)	2.63 (0.57)	6.2 (3.09)
Vasogenic cerebral oedema	Nervous system disorders	4	8.44 (3.14-22.71)	8.44 (3.14-22.7)	3.05 (0.36)	8.29 (3.08)
Lymphocytic infiltration	Blood and lymphatic system disorders	5	7.56 (3.12-18.3)	7.56 (3.12-18.29)	2.9 (0.41)	7.44 (3.07)
Perfume sensitivity	Immune system disorders	4	8.4 (3.12-22.59)	8.4 (3.12-22.59)	3.05 (0.35)	8.25 (3.07)
Serum ferritin increased	Investigations	16	5.05 (3.08-8.27)	5.05 (3.08-8.26)	2.32 (0.79)	5 (3.05)
Vitreous floaters	Eye disorders	33	4.33 (3.07-6.11)	4.33 (3.07-6.1)	2.1 (1)	4.29 (3.05)
Renal mass	Renal and urinary disorders	9	5.91 (3.06-11.41)	5.91 (3.06-11.41)	2.55 (0.58)	5.84 (3.03)
Peripheral T-cell lymphoma unspecified	Blood and lymphatic system disorders	4	8.12 (3.02-21.84)	8.12 (3.02-21.83)	3 (0.31)	7.98 (2.97)
Blepharal pigmentation	Skin and subcutaneous tissue disorders	4	8.12 (3.02-21.84)	8.12 (3.02-21.83)	3 (0.31)	7.98 (2.97)
Corneal erosion	Eye disorders	3	9.47 (3.02-29.74)	9.47 (3.02-29.73)	3.21 (0.25)	9.29 (2.96)
Periodontitis	Gastrointestinal disorders	7	6.28 (2.98-13.25)	6.28 (2.98-13.24)	2.63 (0.45)	6.2 (2.94)
Apoptosis	Metabolism and nutrition disorders	3	9.4 (2.99-29.52)	9.4 (2.99-29.51)	3.2 (0.24)	9.22 (2.94)
West Nile viral infection	Nervous system disorders	4	8 (2.98-21.52)	8 (2.98-21.52)	2.98 (0.29)	7.87 (2.93)
Meningitis listeria	Infections and infestations	3	9.33 (2.97-29.3)	9.33 (2.97-29.29)	3.19 (0.23)	9.15 (2.92)
Madarosis	Skin and subcutaneous tissue disorders	49	3.88 (2.93-5.14)	3.87 (2.92-5.13)	1.94 (1.03)	3.84 (2.9)
Lung infiltration	Respiratory, thoracic and mediastinal disorders	19	4.58 (2.92-7.2)	4.58 (2.91-7.2)	2.18 (0.76)	4.54 (2.89)
Renal tubular disorder	Renal and urinary disorders	10	5.42 (2.9-10.11)	5.42 (2.9-10.1)	2.42 (0.54)	5.36 (2.87)
Patient dissatisfaction with treatment	Social circumstances	8	5.83 (2.9-11.71)	5.83 (2.9-11.71)	2.53 (0.46)	5.76 (2.87)
Cytomegalovirus chorioretinitis	Infections and infestations	8	5.82 (2.9-11.69)	5.82 (2.9-11.69)	2.52 (0.46)	5.75 (2.86)
Oral lichen planus	Gastrointestinal disorders	3	9.13 (2.91-28.66)	9.13 (2.91-28.66)	3.16 (0.2)	8.96 (2.86)
Pseudomonal sepsis	Infections and infestations	6	6.47 (2.89-14.5)	6.47 (2.89-14.49)	2.68 (0.36)	6.39 (2.85)
Lipohypertrophy	Metabolism and nutrition disorders	4	7.71 (2.87-20.74)	7.71 (2.87-20.73)	2.92 (0.24)	7.59 (2.82)
Cushingoid	Endocrine disorders	12	5.03 (2.85-8.89)	5.03 (2.85-8.88)	2.32 (0.58)	4.98 (2.82)
Angiocentric lymphoma	Blood and lymphatic system disorders	4	7.64 (2.84-20.55)	7.64 (2.84-20.54)	2.91 (0.22)	7.53 (2.8)
Escherichia bacteraemia	Infections and infestations	8	5.66 (2.82-11.38)	5.66 (2.82-11.37)	2.49 (0.42)	5.6 (2.79)
Product administration interrupted	Injury, poisoning and procedural complications	20	4.33 (2.79-6.73)	4.33 (2.79-6.73)	2.1 (0.71)	4.3 (2.77)
Pyoderma gangrenosum	Neoplasms benign, malignant and unspecified (incl cysts and polyps)	11	5.04 (2.78-9.14)	5.04 (2.78-9.13)	2.32 (0.51)	4.99 (2.76)
Ventricular dysfunction	Cardiac disorders	6	6.24 (2.79-13.97)	6.24 (2.79-13.96)	2.62 (0.31)	6.16 (2.75)
Microsporidia infection	Infections and infestations	3	8.76 (2.79-27.47)	8.76 (2.79-27.46)	3.1 (0.14)	8.6 (2.74)
White coat hypertension	Vascular disorders	3	8.76 (2.79-27.47)	8.76 (2.79-27.46)	3.1 (0.14)	8.6 (2.74)
Growth of eyelashes	Eye disorders	5	6.72 (2.78-16.27)	6.72 (2.78-16.26)	2.73 (0.25)	6.63 (2.74)
Pneumonia influenzal	Infections and infestations	5	6.7 (2.77-16.21)	6.7 (2.77-16.21)	2.73 (0.25)	6.61 (2.73)
Hepatitis E	Hepatobiliary disorders	8	5.54 (2.76-11.12)	5.53 (2.76-11.11)	2.45 (0.39)	5.48 (2.73)
Infection reactivation	Infections and infestations	6	6.18 (2.76-13.83)	6.18 (2.76-13.83)	2.61 (0.3)	6.1 (2.73)
Acute hepatitis B	Hepatobiliary disorders	3	8.7 (2.77-27.28)	8.7 (2.77-27.28)	3.09 (0.13)	8.54 (2.72)
Muscular dystrophy	Nervous system disorders	3	8.7 (2.77-27.28)	8.7 (2.77-27.28)	3.09 (0.13)	8.54 (2.72)
Neurotoxicity	Injury, poisoning and procedural complications	48	3.64 (2.74-4.83)	3.63 (2.73-4.82)	1.85 (0.93)	3.61 (2.71)
Bacteraemia	Infections and infestations	29	3.94 (2.73-5.69)	3.94 (2.73-5.68)	1.97 (0.8)	3.91 (2.71)
Onychomycosis	Infections and infestations	11	4.96 (2.74-8.99)	4.96 (2.74-8.99)	2.3 (0.49)	4.91 (2.71)
Papule	Skin and subcutaneous tissue disorders	21	4.2 (2.73-6.46)	4.2 (2.73-6.45)	2.06 (0.7)	4.17 (2.71)
Manufacturing product shipping issue	Product issues	5	6.6 (2.73-15.96)	6.6 (2.73-15.96)	2.7 (0.22)	6.51 (2.69)
Gastrointestinal oedema	Gastrointestinal disorders	7	5.74 (2.72-12.1)	5.74 (2.72-12.09)	2.5 (0.33)	5.67 (2.69)
Venoocclusive disease	Vascular disorders	9	5.24 (2.72-10.12)	5.24 (2.72-10.11)	2.38 (0.41)	5.19 (2.69)
Dacryostenosis acquired	Eye disorders	6	6.05 (2.7-13.54)	6.04 (2.7-13.53)	2.58 (0.27)	5.97 (2.67)
Prurigo	Skin and subcutaneous tissue disorders	3	8.47 (2.7-26.55)	8.47 (2.7-26.54)	3.06 (0.1)	8.32 (2.65)
Leukoencephalopathy	Nervous system disorders	13	4.61 (2.67-7.97)	4.61 (2.67-7.96)	2.19 (0.51)	4.57 (2.65)
Skin lesion	Skin and subcutaneous tissue disorders	65	3.4 (2.66-4.34)	3.39 (2.66-4.33)	1.75 (0.95)	3.37 (2.64)
Myasthenia gravis	Immune system disorders	18	4.24 (2.66-6.74)	4.24 (2.66-6.74)	2.07 (0.62)	4.2 (2.64)
Phaeohyphomycosis	Infections and infestations	4	7.16 (2.67-19.25)	7.16 (2.67-19.24)	2.82 (0.13)	7.06 (2.63)
Rotavirus infection	Infections and infestations	3	8.36 (2.66-26.2)	8.36 (2.67-26.19)	3.04 (0.08)	8.21 (2.62)
Scleroderma renal crisis	Renal and urinary disorders	3	8.36 (2.66-26.2)	8.36 (2.67-26.19)	3.04 (0.08)	8.21 (2.62)
Meningitis cryptococcal	Infections and infestations	7	5.58 (2.65-11.76)	5.58 (2.65-11.75)	2.46 (0.29)	5.52 (2.62)
Interstitial lung disease	Immune system disorders	107	3.17 (2.62-3.84)	3.16 (2.61-3.82)	1.65 (1.02)	3.15 (2.6)
Acarodermatitis	Infections and infestations	5	6.36 (2.63-15.39)	6.36 (2.63-15.38)	2.65 (0.17)	6.28 (2.6)
Creatinine renal clearance increased	Investigations	4	7.07 (2.63-19)	7.07 (2.63-19)	2.8 (0.12)	6.97 (2.6)
Blindness cortical	Nervous system disorders	3	8.25 (2.63-25.86)	8.25 (2.63-25.85)	3.02 (0.06)	8.11 (2.59)
Central nervous system haemorrhage	Nervous system disorders	4	7.04 (2.62-18.93)	7.04 (2.62-18.92)	2.8 (0.11)	6.95 (2.59)
Psoriatic arthropathy	Immune system disorders	88	3.21 (2.6-3.96)	3.2 (2.6-3.95)	1.67 (0.98)	3.19 (2.58)
Molluscum contagiosum	Infections and infestations	3	8.2 (2.62-25.69)	8.2 (2.61-25.68)	3.01 (0.05)	8.06 (2.57)
Serratia infection	Infections and infestations	3	8.2 (2.62-25.69)	8.2 (2.61-25.68)	3.01 (0.05)	8.06 (2.57)
Drug level increased	Investigations	46	3.46 (2.59-4.63)	3.46 (2.59-4.62)	1.78 (0.84)	3.44 (2.57)
Mediastinitis	Infections and infestations	3	8.14 (2.6-25.53)	8.14 (2.6-25.52)	3 (0.04)	8.01 (2.56)
Haemolysis	Blood and lymphatic system disorders	19	4.03 (2.56-6.34)	4.03 (2.56-6.33)	2 (0.58)	4 (2.55)
Blast cell crisis	Blood and lymphatic system disorders	3	8.09 (2.58-25.36)	8.09 (2.58-25.35)	2.99 (0.04)	7.96 (2.54)
Proteus infection	Infections and infestations	3	8.09 (2.58-25.36)	8.09 (2.58-25.35)	2.99 (0.04)	7.96 (2.54)
Drug level abnormal	Investigations	3	8.04 (2.57-25.2)	8.04 (2.57-25.19)	2.98 (0.03)	7.91 (2.52)
Growth failure	Endocrine disorders	3	8.04 (2.57-25.2)	8.04 (2.57-25.19)	2.98 (0.03)	7.91 (2.52)
Varicella	Infections and infestations	8	5.11 (2.54-10.25)	5.1 (2.54-10.24)	2.34 (0.28)	5.05 (2.52)
Crepitations	General disorders and administration site conditions	10	4.73 (2.53-8.82)	4.72 (2.53-8.81)	2.23 (0.35)	4.68 (2.51)
Aplasia	Congenital, familial and genetic disorders	7	5.33 (2.53-11.23)	5.33 (2.53-11.22)	2.4 (0.22)	5.27 (2.5)
Incorrect dose administered	Injury, poisoning and procedural complications	519	2.79 (2.56-3.04)	2.74 (2.52-2.98)	1.45 (1.16)	2.73 (2.5)
Nosocomial infection	Infections and infestations	7	5.29 (2.51-11.15)	5.29 (2.51-11.14)	2.39 (0.21)	5.24 (2.48)
Body tinea	Skin and subcutaneous tissue disorders	3	7.89 (2.52-24.73)	7.89 (2.52-24.72)	2.96 (0)	7.77 (2.48)
Hypereosinophilic syndrome	Blood and lymphatic system disorders	3	7.89 (2.52-24.73)	7.89 (2.52-24.72)	2.96 (0)	7.77 (2.48)
Reticulocyte count increased	Investigations	3	7.89 (2.52-24.73)	7.89 (2.52-24.72)	2.96 (0)	7.77 (2.48)
Punctate keratitis	Eye disorders	4	6.71 (2.5-18.02)	6.71 (2.5-18.02)	2.73 (0.04)	6.62 (2.47)
Chronic inflammatory demyelinating polyradiculoneuropathy	Nervous system disorders	5	6.02 (2.49-14.55)	6.02 (2.49-14.55)	2.57 (0.1)	5.95 (2.46)
Glomerulonephritis minimal lesion	Renal and urinary disorders	4	6.66 (2.48-17.88)	6.66 (2.48-17.87)	2.72 (0.03)	6.57 (2.45)
Osmotic demyelination syndrome	Nervous system disorders	4	6.63 (2.47-17.81)	6.63 (2.47-17.81)	2.71 (0.03)	6.55 (2.44)
Hair growth abnormal	Skin and subcutaneous tissue disorders	24	3.67 (2.45-5.48)	3.66 (2.45-5.47)	1.86 (0.59)	3.64 (2.44)
Therapy partial responder	General disorders and administration site conditions	31	3.49 (2.45-4.97)	3.49 (2.45-4.97)	1.79 (0.66)	3.47 (2.43)
Parvovirus B19 infection	Infections and infestations	4	6.61 (2.46-17.74)	6.61 (2.46-17.74)	2.71 (0.02)	6.52 (2.43)
Bacterial infection	Infections and infestations	38	3.33 (2.42-4.58)	3.33 (2.42-4.57)	1.73 (0.69)	3.31 (2.4)
Sinusitis bacterial	Infections and infestations	4	6.53 (2.43-17.54)	6.53 (2.43-17.53)	2.69 (0.01)	6.45 (2.4)
Skin sensitisation	Skin and subcutaneous tissue disorders	5	5.87 (2.43-14.19)	5.87 (2.43-14.19)	2.54 (0.06)	5.8 (2.4)
Skin mass	Skin and subcutaneous tissue disorders	20	3.75 (2.41-5.82)	3.75 (2.41-5.81)	1.9 (0.51)	3.72 (2.4)
Enterobacter infection	Infections and infestations	5	5.82 (2.41-14.07)	5.82 (2.41-14.07)	2.53 (0.05)	5.76 (2.38)
Incorrect dosage administered	Injury, poisoning and procedural complications	21	3.64 (2.37-5.6)	3.64 (2.37-5.59)	1.86 (0.5)	3.62 (2.35)
Pulmonary tuberculosis	Respiratory, thoracic and mediastinal disorders	11	4.28 (2.36-7.74)	4.27 (2.36-7.74)	2.08 (0.28)	4.24 (2.34)
Disseminated intravascular coagulation	Vascular disorders	28	3.41 (2.35-4.95)	3.41 (2.35-4.94)	1.76 (0.57)	3.39 (2.34)
Diverticular perforation	Gastrointestinal disorders	7	4.9 (2.33-10.32)	4.9 (2.33-10.32)	2.28 (0.1)	4.85 (2.3)
Escherichia infection	Infections and infestations	18	3.67 (2.3-5.83)	3.66 (2.3-5.82)	1.86 (0.41)	3.64 (2.29)
Premature baby	Pregnancy, puerperium and perinatal conditions	95	2.82 (2.3-3.45)	2.81 (2.3-3.44)	1.49 (0.82)	2.8 (2.29)
Keratitis	Eye disorders	9	4.43 (2.3-8.55)	4.43 (2.3-8.55)	2.14 (0.17)	4.4 (2.28)
Impaired gastric emptying	Gastrointestinal disorders	19	3.6 (2.29-5.66)	3.6 (2.29-5.65)	1.84 (0.42)	3.58 (2.28)
Myopathy	Musculoskeletal and connective tissue disorders	22	3.48 (2.29-5.29)	3.48 (2.28-5.29)	1.79 (0.46)	3.45 (2.27)
Skin hypertrophy	Skin and subcutaneous tissue disorders	8	4.55 (2.27-9.14)	4.55 (2.27-9.13)	2.17 (0.11)	4.51 (2.25)
Juvenile idiopathic arthritis	Immune system disorders	8	4.54 (2.26-9.1)	4.53 (2.26-9.1)	2.17 (0.11)	4.5 (2.24)
Dyslipidaemia	Metabolism and nutrition disorders	13	3.87 (2.24-6.68)	3.87 (2.24-6.67)	1.94 (0.26)	3.84 (2.22)
Mastitis	Infections and infestations	7	4.72 (2.24-9.95)	4.72 (2.24-9.94)	2.23 (0.05)	4.68 (2.22)
Blood albumin decreased	Investigations	13	3.85 (2.23-6.65)	3.85 (2.23-6.65)	1.94 (0.26)	3.82 (2.21)
Hypertensive crisis	Vascular disorders	29	3.19 (2.21-4.59)	3.18 (2.21-4.58)	1.66 (0.49)	3.17 (2.2)
Cushing's syndrome	Endocrine disorders	13	3.78 (2.19-6.52)	3.77 (2.19-6.51)	1.91 (0.23)	3.75 (2.17)
Product dispensing issue	Injury, poisoning and procedural complications	8	4.37 (2.18-8.76)	4.37 (2.18-8.76)	2.11 (0.06)	4.33 (2.16)
Intracranial pressure increased	Nervous system disorders	15	3.6 (2.17-5.98)	3.6 (2.16-5.98)	1.84 (0.26)	3.58 (2.15)
Pneumonia fungal	Infections and infestations	12	3.8 (2.15-6.7)	3.79 (2.15-6.7)	1.91 (0.18)	3.77 (2.13)
Clostridium difficile colitis	Infections and infestations	21	3.29 (2.14-5.06)	3.29 (2.14-5.05)	1.71 (0.35)	3.27 (2.13)
Renal disorder	Renal and urinary disorders	106	2.59 (2.14-3.13)	2.58 (2.13-3.12)	1.36 (0.73)	2.57 (2.12)
Herpes virus infection	Infections and infestations	14	3.61 (2.13-6.11)	3.61 (2.13-6.11)	1.84 (0.22)	3.59 (2.12)
Acute myeloid leukaemia	Blood and lymphatic system disorders	34	2.97 (2.12-4.17)	2.97 (2.12-4.16)	1.56 (0.48)	2.96 (2.11)
Failure to thrive	Pregnancy, puerperium and perinatal conditions	12	3.73 (2.12-6.59)	3.73 (2.12-6.59)	1.89 (0.15)	3.71 (2.1)
Blood creatinine abnormal	Investigations	10	3.94 (2.11-7.34)	3.94 (2.11-7.34)	1.97 (0.09)	3.91 (2.1)
Lymphoproliferative disorder	Blood and lymphatic system disorders	10	3.92 (2.1-7.3)	3.92 (2.1-7.3)	1.96 (0.08)	3.89 (2.09)
Pain of skin	Skin and subcutaneous tissue disorders	30	3 (2.09-4.3)	3 (2.09-4.29)	1.58 (0.42)	2.98 (2.08)
Idiopathic intracranial hypertension	Nervous system disorders	12	3.67 (2.08-6.48)	3.67 (2.08-6.48)	1.87 (0.13)	3.65 (2.07)
Glaucoma	Eye disorders	42	2.81 (2.08-3.81)	2.81 (2.08-3.8)	1.48 (0.5)	2.8 (2.07)
Inappropriate schedule of product administration	Injury, poisoning and procedural complications	467	2.29 (2.09-2.51)	2.26 (2.06-2.47)	1.17 (0.86)	2.25 (2.05)
Nephropathy	Renal and urinary disorders	29	2.91 (2.02-4.19)	2.9 (2.02-4.18)	1.53 (0.36)	2.89 (2.01)
Encephalitis	Infections and infestations	16	3.3 (2.02-5.4)	3.3 (2.02-5.39)	1.71 (0.18)	3.28 (2.01)
Dermatitis exfoliative	Immune system disorders	10	3.76 (2.02-7.01)	3.76 (2.02-7.01)	1.9 (0.02)	3.74 (2)
